# Supplementary material for: An unsupervised cluster analysis of multimorbidity patterns in older adults in Shenzhen, China
Source: Front Public Health. 2025 Jun 6;13:1557721. doi: 10.3389/fpubh.2025.1557721 (PMC12180302; doi:10.3389/fpubh.2025.1557721)
Supplement: SUPPLEMENTARY TABLE 1 — Overall association rule mining results. [file Table_1.XLSX]

## Sheet: Supplementary table 1
Consequent	Antecedent	Support	Consefidence	Lift
Hypertension	Coronary Heart Disease	0.0333	0.60	1.67
Hypertension	Hyperlipidemia	6.81%	0.60	1.67
Hyperuricemia	Hyperlipidemia	5.29%	0.47	1.16
Hypertension	Diabetes Mellitus	8.21%	0.54	1.50
Hyperuricemia	Diabetes Mellitus	6.21%	0.41	1.01
Hyperuricemia	Hypertension	17.26%	0.48	1.19
Hypertension	Hyperuricemia	17.26%	0.43	1.19
Hyperuricemia	Hypertension, Hyperlipidemia	3.41%	0.50	1.24
Hypertension	Hyperlipidemia, Hyperuricemia	3.41%	0.65	1.79
Hyperuricemia	Hypertension, Diabetes Mellitus	3.83%	0.47	1.16
Hypertension	Diabetes Mellitus, Hyperuricemia	3.83%	0.62	1.71
