# Supplementary material for: An unsupervised cluster analysis of multimorbidity patterns in older adults in Shenzhen, China
Source: Front Public Health. 2025 Jun 6;13:1557721. doi: 10.3389/fpubh.2025.1557721 (PMC12180302; doi:10.3389/fpubh.2025.1557721)
Supplement: SUPPLEMENTARY TABLE 2 — Association rule mining results stratified by four clusters. [file Table_2.XLSX]

## Sheet: Supplementary table 2
	Cluster1						Cluster2
	Consequent	Antecedent	Support	Consefidence	Lift		Consequent	Antecedent	Support	Consefidence	Lift
	Hypertension	Arthritis	5.93%	1.00	1.00		Diabetes	Hypertension, Tumor	3.67%	1.00	1.00
	Hyperuricemia	Coronary Heart Disease	3.75%	0.50	1.03		Hypertension	Diabetes, Tumor	3.67%	1.00	1.01
	Hypertension	Coronary Heart Disease	7.51%	1.00	1.00		Diabetes	Hypertension, Osteoporosis	4.48%	1.00	1.00
	Hyperuricemia	Hyperlipidemia	8.11%	0.54	1.11		Hypertension	Diabetes, Osteoporosis	4.48%	0.97	0.98
	Hypertension	Hyperlipidemia	15.14%	1.00	1.00		Diabetes	Hypertension, Arthritis	5.16%	1.00	1.00
	Hypertension	Hyperuricemia	48.32%	1.00	1.00		Hypertension	Diabetes, Arthritis	5.16%	0.97	0.98
	Hyperuricemia	Hypertension	48.32%	0.48	1.00		Diabetes	Hyperlipidemia, Coronary Heart Disease	5.30%	0.91	0.91
	Hypertension	Hyperuricemia, Coronary Heart Disease	3.75%	1.00	1.00		Hypertension	Hyperlipidemia, Coronary Heart Disease	5.71%	0.98	0.98
	Hyperuricemia	Hypertension, Coronary Heart Disease	3.75%	0.50	1.03		Diabetes	Hyperuricemia, Coronary Heart Disease	7.07%	1.00	1.01
	Hypertension	Hyperuricemia, Hyperlipidemia	8.11%	1.00	1.00		Hypertension	Hyperuricemia, Coronary Heart Disease	6.93%	0.98	0.98
	Hyperuricemia	Hypertension, Hyperlipidemia	8.11%	0.54	1.11		Diabetes	Hypertension, Coronary Heart Disease	14.95%	0.99	0.99
							Hypertension	Coronary Heart Disease, Diabetes	14.95%	0.96	0.97
	Cluster2						Diabetes	Hyperuricemia, Hyperlipidemia	13.99%	1.00	1.01
	Consequent	Antecedent	Support	Consefidence	Lift		Hypertension	Hyperuricemia, Hyperlipidemia	13.86%	0.99	0.99
	Hypertension	Stroke	3.40%	1.00	1.01		Diabetes	Hypertension, Hyperlipidemia	31.39%	1.00	1.00
	Diabetes	Stroke	3.26%	0.96	0.96		Hypertension	Hyperlipidemia, Diabetes	31.39%	0.98	0.99
	Hypertension	Tumor	3.67%	1.00	1.01		Diabetes	Hyperuricemia, Hypertension	46.20%	1.00	1.00
	Diabetes	Tumor	3.67%	1.00	1.00		Hypertension	Hyperuricemia, Diabetes	46.20%	1.00	1.01
	Hypertension	Osteoporosis	4.48%	0.97	0.98		Diabetes	Hypertension, Hyperlipidemia, Coronary Heart Disease	5.16%	0.97	0.98
	Diabetes	Osteoporosis	4.62%	1.00	1.00		Hypertension	Hyperlipidemia, Coronary Heart Disease, Diabetes	5.16%	0.90	0.91
	Hypertension	Arthritis	5.16%	0.97	0.98		Diabetes	Hyperuricemia, Hypertension, Coronary Heart Disease	6.93%	0.98	0.98
	Diabetes	Arthritis	5.30%	1.00	1.00		Hypertension	Hyperuricemia, Coronary Heart Disease, Diabetes	6.93%	1.00	1.01
	Hypertension	Coronary Heart Disease	15.08%	0.97	0.97		Diabetes	Hyperuricemia, Hypertension, Hyperlipidemia	13.86%	0.99	0.99
	Diabetes	Coronary Heart Disease	15.49%	0.99	0.99		Hypertension	Hyperuricemia, Hyperlipidemia, Diabetes	13.86%	1.00	1.01
	Hypertension	Hyperlipidemia	31.52%	0.98	0.99
	Diabetes	Hyperlipidemia	31.93%	1.00	1.00
	Hypertension	Hyperuricemia	46.33%	1.00	1.01		Cluster4
	Diabetes	Hyperuricemia	46.20%	1.00	1.00		Consequent	Antecedent	Support	Consefidence	Lift
	Diabetes	Hypertension	99.32%	1.00	1.00		Hyperuricemia	Coronary Heart Disease	3.60%	1.00	1.00
	Hypertension	Diabetes	99.32%	0.99	1.00		Hyperuricemia	Arthritis	4.77%	1.00	1.00
	Diabetes	Hypertension, Stroke	3.26%	0.96	0.96		Hyperuricemia	Hyperlipidemia	8.13%	1.00	1.00
	Hypertension	Diabetes, Stroke	3.26%	1.00	1.01		Hyperuricemia	Diabetes Mellitus	10.32%	1.00	1.00
