# Supplementary material for: An unsupervised cluster analysis of multimorbidity patterns in older adults in Shenzhen, China
Source: Front Public Health. 2025 Jun 6;13:1557721. doi: 10.3389/fpubh.2025.1557721 (PMC12180302; doi:10.3389/fpubh.2025.1557721)
Supplement: Supplementary file 9 [file Table_3.XLSX]

## Sheet: Table1
Features	Patients	No Disease	Single Disease	Multimorbidity（≥2）
woman	3,809(42.74%)	1,090(28.62%)	1,405(36.89%)	1,314(34.50%)
man	5,102(57.26%)	1,488(29.17%)	1,815(35.57%)	1,799(35.26%)
Age
60 - 65	2,987(33.52%)	1,028(34.42%)	1,122(37.56%)	837(28.02%)
66 - 70	3,086(34.63%)	904(29.29%)	1,102(35.71%)	1,080(35.00%)
71 - 75	1,732(19.44%)	423(24.42%)	622(35.91%)	687(39.67%)
76 -	1,106(12.41%)	223(20.16%)	374(33.82%)	509(46.02%)
BMI
BMI < 18.5	208(17.26%)	107(27.11%)	75(35.57%)	26(37.32%)
18.5 ≤ BMI < 25	4,502(27.47%)	1,584(29.00%)	1,621(35.62%)	1,297(35.38%)
25 ≤ BMI < 30	3,668(33.97%)	817(29.44%)	1,344(37.36%)	1,507(33.20%)
BMI≥30	533(21.04%)	70(29.44%)	180(35.41%)	283(35.15%)
Education
Primary school and below	1,538(0.26%)	417(34.78%)	547(26.09%)	574(39.13%)
Junior high school	2,448(79.62%)	710(29.25%)	872(36.03%)	866(34.73%)
Senior high school	3,027(20.38%)	891(27.70%)	1,131(36.56%)	1,005(35.74%)
College or undergraduate	1,875(85.57%)	552(28.97%)	664(36.03%)	659(35.00%)
Graduate and above	23(14.43%)	8(28.69%)	6(36.78%)	9(34.53%)
Smoke
No	7,095(2.33%)	2,075(51.44%)	2,556(36.06%)	2,464(12.50%)
Yes	1,816(50.52%)	503(35.18%)	664(36.01%)	649(28.81%)
Drink
No	7,625(41.16%)	2,209(22.27%)	2,747(36.64%)	2,669(41.09%)
Yes	1,286(5.98%)	369(13.13%)	473(33.77%)	444(53.10%)

## Sheet: Table1(Adapt to Word)
Features	Patients(n, %)	No Disease(n, %)	Single Disease(n, %)	Multimorbidity(n, %)
woman	3809 (42.74%)	1090 (42.28%)	1405 (43.63%)	1314 (42.21%)		3809 (42.74%)
man	5102 (57.26%)	1488 (57.72%)	1815 (56.37%)	1799 (57.79%)
Age
60 - 65	2987 (33.52%)	1028 (39.88%)	1122 (34.84%)	837 (26.89%)
66 - 70	3086 (34.63%)	904 (35.07%)	1102 (34.22%)	1080 (34.69%)
71 - 75	1732 (19.44%)	423 (16.41%)	622 (19.32%)	687 (22.07%)
76 -	1106 (12.41%)	223 (8.65%)	374 (11.61%)	509 (16.35%)
BMI
BMI < 18.5	208 (2.33%)	107 (4.15%)	75 (2.33%)	26 (0.84%)
18.5 ≤ BMI < 25	4502 (50.52%)	1584 (61.44%)	1621 (50.34%)	1297 (41.66%)
25 ≤ BMI < 30	3668 (41.16%)	817 (31.69%)	1344 (41.74%)	1507 (48.41%)
BMI≥30	533 (5.98%)	70 (2.72%)	180 (5.59%)	283 (9.09%)
Education
Primary school and below	1538 (17.26%)	417 (16.18%)	547 (16.99%)	574 (18.44%)
Junior high school	2448 (27.47%)	710 (27.54%)	872 (27.08%)	866 (27.82%)
Senior high school	3027 (33.97%)	891 (34.56%)	1131 (35.12%)	1005 (32.28%)
College or undergraduate	1875 (21.04%)	552 (21.41%)	664 (20.62%)	659 (21.17%)
Graduate and above	23 (0.26%)	8 (0.31%)	6 (0.19%)	9 (0.29%)
Smoke
No	7095 (79.62%)	2075 (80.49%)	2556 (79.38%)	2464 (79.15%)
Yes	1816 (20.38%)	503 (19.51%)	664 (20.62%)	649 (20.85%)
Drink
No	7625 (85.57%)	2209 (85.69%)	2747 (85.31%)	2669 (85.74%)
Yes	1286 (14.43%)	369 (14.31%)	473 (14.69%)	444 (14.26%)
3809	1090	1405	1314
5102	1488	1815	1799
2987	1028	1122	837
3086	904	1102	1080
1732	423	622	687
1106	223	374	509
208	107	75	26
4502	1584	1621	1297
3668	817	1344	1507
533	70	180	283
1538	417	547	574
2448	710	872	866
3027	891	1131	1005
1875	552	664	659
23	8	6	9
7095	2075	2556	2464
1816	503	664	649
7625	2209	2747	2669
1286	369	473	444
0.427449	0.422808	0.436335	0.422101
0.572551	0.577192	0.563665	0.577899
0.335204	0.398759	0.348447	0.268872
0.346314	0.350659	0.342236	0.346932
0.194367	0.164081	0.193168	0.220687
0.124116	0.0865012	0.116149	0.163508
0.0233419	0.041505	0.0232919	0.00835207
0.505218	0.61443	0.503416	0.41664
0.411626	0.316912	0.417391	0.484099
0.0598137	0.0271528	0.0559006	0.0909091
0.172596	0.161753	0.169876	0.184388
0.274717	0.275407	0.270807	0.278188
0.339693	0.345617	0.351242	0.32284
0.210414	0.214119	0.206211	0.211693
0.00258108	0.00310318	0.00186335	0.0028911
0.796207	0.804888	0.793789	0.791519
0.203793	0.195112	0.206211	0.208481
0.855684	0.856866	0.853106	0.857372
0.144316	0.143134	0.146894	0.142628
