# Supplementary material for: An unsupervised cluster analysis of multimorbidity patterns in older adults in Shenzhen, China
Source: Front Public Health. 2025 Jun 6;13:1557721. doi: 10.3389/fpubh.2025.1557721 (PMC12180302; doi:10.3389/fpubh.2025.1557721)
Supplement: Supplementary file 10 [file Table_4.XLSX]

## Sheet: Table2
Diseases	Patients	Patients with Other Disease	Prevalence	Comorbidity Prevalence in All Patient	Prevalence in Patient with the Disease
Hyperuricemia	3591	2120	40.30%	23.79%	59.04%
Hypertension	3209	2317	36.01%	26.00%	72.20%
Diabetes	1356	1041	15.22%	11.68%	76.77%
Hyperlipidemia	1009	858	11.32%	9.63%	85.03%
Coronary heart disease	495	433	5.55%	4.86%	87.47%
Arthritis	453	353	5.08%	3.96%	77.92%
Osteoporosis	241	186	2.70%	2.09%	77.18%
Tumors	193	134	2.17%	1.50%	69.43%
Chronic bronchitis	130	97	1.46%	1.09%	74.62%
Stroke	93	84	1.04%	0.94%	90.32%
Migraine	54	44	0.61%	0.49%	81.48%
Myocardial infarction	48	40	0.54%	0.45%	83.33%
Chronic hepatitis	43	28	0.48%	0.31%	65.12%
Asthma	41	34	0.46%	0.38%	82.93%
Nephritis	34	27	0.38%	0.30%	79.41%
Tuberculosis	34	26	0.38%	0.29%	76.47%
Angina pectoris	32	28	0.36%	0.31%	87.50%
Parkinson's disease	21	12	0.24%	0.13%	57.14%
COPD	18	15	0.20%	0.17%	83.33%
Depression	15	14	0.17%	0.16%	93.33%
Alzheimer's disease	14	13	0.16%	0.15%	92.86%

## Sheet: Table2 (Adapt to Word)
Diseases	Patients N=9811	Patients with Other Diseases	Prevalence	Overall Comorbidity Rate	Internal Comorbidity Rate
Hyperuricemia	3591	2120	40.30%	23.79%	59.04%
Hypertension	3209	2317	36.01%	26.00%	72.20%
Diabetes	1356	1041	15.22%	11.68%	76.77%
Hyperlipidemia	1009	858	11.32%	9.63%	85.03%
Coronary heart disease	495	433	5.55%	4.86%	87.47%
Arthritis	453	353	5.08%	3.96%	77.92%
Osteoporosis	241	186	2.70%	2.09%	77.18%
Tumors	193	134	2.17%	1.50%	69.43%
Chronic bronchitis	130	97	1.46%	1.09%	74.62%
Stroke	93	84	1.04%	0.94%	90.32%
Migraine	54	44	0.61%	0.49%	81.48%
Myocardial infarction	48	40	0.54%	0.45%	83.33%
Chronic hepatitis	43	28	0.48%	0.31%	65.12%
Asthma	41	34	0.46%	0.38%	82.93%
Nephritis	34	27	0.38%	0.30%	79.41%
Tuberculosis	34	26	0.38%	0.29%	76.47%
Angina pectoris	32	28	0.36%	0.31%	87.50%
Parkinson's disease	21	12	0.24%	0.13%	57.14%
COPD	18	15	0.20%	0.17%	83.33%
Depression	15	14	0.17%	0.16%	93.33%
Alzheimer's disease	14	13	0.16%	0.15%	92.86%
