# Supplementary material for: An unsupervised cluster analysis of multimorbidity patterns in older adults in Shenzhen, China
Source: Front Public Health. 2025 Jun 6;13:1557721. doi: 10.3389/fpubh.2025.1557721 (PMC12180302; doi:10.3389/fpubh.2025.1557721)
Supplement: Supplementary file 11 [file Table_5.XLSX]

## Sheet: Table 3
Comorbidity	Prevalence
Hypertension, Hyperuricemia	17.26%
Hypertension, Diabetes	8.21%
Hypertension, Hyperlipidemia	6.81%
Diabetes, Hyperuricemia	6.21%
Hyperlipidemia, Hyperuricemia	5.29%
Coronary heart disease, Hypertension	3.33%
Diabetes, Hyperlipidemia	3.25%
Coronary heart disease, Hyperuricemia	2.46%
Arthritis, Hypertension	2.08%
Arthritis, Hyperuricemia	2.00%
Hyperuricemia, Hypertension, Diabetes	3.83%
Hyperuricemia, Hypertension, Hyperlipidemia	3.41%
Hypertension, Hyperlipidemia, Hiabetes	2.59%
Hyperuricemia, Hypertension, Coronary heart disease	1.63%
Hyperuricemia, Hyperlipidemia, Diabetes	1.41%
Hypertension, Coronary heart disease, Diabetes	1.23%
Hypertension, Hyperlipidemia, Coronary heart disease	0.95%
Hyperuricemia, Hypertension, Arthritis	0.90%
Hyperuricemia, Coronary heart disease, Diabetes	0.77%
Hyperuricemia, Hyperlipidemia, Coronary heart disease	0.63%

## Sheet: Table3 (Adapt to Word)
Comorbidity	Prevalence
Hypertension, Hyperuricemia	17.26%
Hypertension, Diabetes	8.21%
Hypertension, Hyperlipidemia	6.81%
Diabetes, Hyperuricemia	6.21%
Hyperlipidemia, Hyperuricemia	5.29%
Coronary heart disease, Hypertension	3.33%
Diabetes, Hyperlipidemia	3.25%
Coronary heart disease, Hyperuricemia	2.46%
Arthritis, Hypertension	2.08%
Arthritis, Hyperuricemia	2.00%
Hyperuricemia, Hypertension, Diabetes	3.83%
Hyperuricemia, Hypertension, Hyperlipidemia	3.41%
Hypertension, Hyperlipidemia, Hiabetes	2.59%
Hyperuricemia, Hypertension, Coronary heart disease	1.63%
Hyperuricemia, Hyperlipidemia, Diabetes	1.41%
Hypertension, Coronary heart disease, Diabetes	1.23%
Hypertension, Hyperlipidemia, Coronary heart disease	0.95%
Hyperuricemia, Hypertension, Arthritis	0.90%
Hyperuricemia, Coronary heart disease, Diabetes	0.77%
Hyperuricemia, Hyperlipidemia, Coronary heart disease	0.63%
