# Supplementary material for: An unsupervised cluster analysis of multimorbidity patterns in older adults in Shenzhen, China
Source: Front Public Health. 2025 Jun 6;13:1557721. doi: 10.3389/fpubh.2025.1557721 (PMC12180302; doi:10.3389/fpubh.2025.1557721)
Supplement: Supplementary file 12 [file Table_6.XLSX]

## Sheet: Table4
	Cluster1	Cluster2	Cluster3	Cluster4
	count (prev%)	count (prev%)	count (prev%)	count (prev%)
Sex
woman	1,033(41.70%)	315(42.80%)	1,523(41.79%)	938(45.67%)
man	1,444(58.30%)	421(57.20%)	2,121(58.21%)	1,116(54.33%)
Age
60 - 65	710(28.66%)	176(23.91%)	1,367(37.51%)	734(35.74%)
66 - 70	824(33.27%)	254(34.51%)	1,283(35.21%)	725(35.30%)
71 - 75	550(22.20%)	169(22.96%)	642(17.62%)	371(18.06%)
76 -	393(15.87%)	137(18.61%)	352(9.66%)	224(10.91%)
BMI
BMI < 18.5	19(0.77%)	6(0.82%)	149(4.09%)	34(1.66%)
18.5 ≤ BMI < 25	1,019(41.14%)	311(42.26%)	2,217(60.84%)	955(46.49%)
25 ≤ BMI < 30	1,216(49.09%)	342(46.47%)	1,172(32.16%)	938(45.67%)
BMI ≥ 30	223(9.00%)	77(10.46%)	106(2.91%)	127(6.18%)
Education
Primary school and below	437(17.64%)	143(19.43%)	602(16.52%)	356(17.33%)
Junior high school	721(29.11%)	202(27.45%)	962(26.40%)	563(27.41%)
Senior high school	803(32.42%)	235(31.93%)	1,267(34.77%)	722(35.15%)
College or undergraduate	511(20.63%)	155(21.06%)	799(21.93%)	410(19.96%)
Graduate and above	5(0.20%)	1(0.14%)	14(0.38%)	3(0.15%)
Smoke
No	1,999(80.70%)	578(78.53%)	2,925(80.27%)	1,593(77.56%)
Yes	478(19.30%)	158(21.47%)	719(19.73%)	461(22.44%)
Drink
No	2,148(86.72%)	640(86.96%)	3,127(85.81%)	1,710(83.25%)
Yes	329(13.28%)	96(13.04%)	517(14.19%)	344(16.75%)

## Sheet: Table4 (Adapt to Word)
	Cluster1 Hypertension Group	Cluster2 Hypertension and Diabetes Comorbidity Group	Cluster3 Healthy Group	Cluster4 Hyperuricemia Group
	count (prev%)	count (prev%)	count (prev%)	count (prev%)
Sex
woman	1,033(41.70%)	315(42.80%)	1,523(41.79%)	938(45.67%)
man	1,444(58.30%)	421(57.20%)	2,121(58.21%)	1,116(54.33%)
Age
60 - 65	710(28.66%)	176(23.91%)	1,367(37.51%)	734(35.74%)
66 - 70	824(33.27%)	254(34.51%)	1,283(35.21%)	725(35.30%)
71 - 75	550(22.20%)	169(22.96%)	642(17.62%)	371(18.06%)
76 -	393(15.87%)	137(18.61%)	352(9.66%)	224(10.91%)
BMI
BMI < 18.5	19(0.77%)	6(0.82%)	149(4.09%)	34(1.66%)
18.5 ≤ BMI < 25	1,019(41.14%)	311(42.26%)	2,217(60.84%)	955(46.49%)
25 ≤ BMI < 30	1,216(49.09%)	342(46.47%)	1,172(32.16%)	938(45.67%)
BMI ≥ 30	223(9.00%)	77(10.46%)	106(2.91%)	127(6.18%)
Education
Primary school and below	437(17.64%)	143(19.43%)	602(16.52%)	356(17.33%)
Junior high school	721(29.11%)	202(27.45%)	962(26.40%)	563(27.41%)
Senior high school	803(32.42%)	235(31.93%)	1,267(34.77%)	722(35.15%)
College or undergraduate	511(20.63%)	155(21.06%)	799(21.93%)	410(19.96%)
Graduate and above	5(0.20%)	1(0.14%)	14(0.38%)	3(0.15%)
Smoke
No	1,999(80.70%)	578(78.53%)	2,925(80.27%)	1,593(77.56%)
Yes	478(19.30%)	158(21.47%)	719(19.73%)	461(22.44%)
Drink
No	2,148(86.72%)	640(86.96%)	3,127(85.81%)	1,710(83.25%)
Yes	329(13.28%)	96(13.04%)	517(14.19%)	344(16.75%)
