# Supplementary material for: An unsupervised cluster analysis of multimorbidity patterns in older adults in Shenzhen, China
Source: Front Public Health. 2025 Jun 6;13:1557721. doi: 10.3389/fpubh.2025.1557721 (PMC12180302; doi:10.3389/fpubh.2025.1557721)
Supplement: Supplementary file 13 [file Table_7.XLSX]

## Sheet: Table5
Cluster1 (Hypertension Group)			Cluster2 (Hypertension and Diabetes Comorbidity Group)			Cluster3 (Healthy Group)			Cluster4 (Hyperuricemia Group)
Comorbidity	Prevalence		Comorbidity	Prevalence		Comorbidity	Prevalence		Comorbidity	Prevalence
Hyperuricemia, Hypertension	48.32%		Diabetes, Hypertension	99.32%		Diabetes, Hyperlipidemia	0.85%		Diabetes, Hyperuricemia	10.32%
Hyperlipidemia, Hypertension	15.14%		Hypertension, Hyperuricemia	46.33%		Arthritis, Osteoporosis	0.60%		Hyperlipidemia, Hyperuricemia	8.13%
Hyperlipidemia, Hyperuricemia	8.11%		Diabetes, Hyperuricemia	46.20%		Coronary heart disease, Hyperlipidemia	0.52%		Arthritis, Hyperuricemia	4.77%
Hypertension, Coronary heart disease	7.51%		Diabetes, Hyperlipidemia	31.93%		Diabetes, Coronary heart disease	0.49%		Coronary heart disease, Hyperuricemia	3.60%
Hypertension, Arthritis	5.93%		Hyperlipidemia, Hypertension	31.52%		Osteoporosis, Hyperlipidemia	0.47%		Osteoporosis, Hyperuricemia	2.24%
Hyperuricemia, Coronary heart disease	3.75%		Diabetes, Coronary heart disease	15.49%		Arthritis, Diabetes	0.47%		Tumor, Hyperuricemia	1.56%
Hyperuricemia, Arthritis	2.54%		Coronary heart disease, Hypertension	15.08%		Arthritis, Hyperlipidemia	0.44%		Chronic bronchitis, Hyperuricemia	1.41%
Hypertension, Osteoporosis	2.30%		Hyperlipidemia, Hyperuricemia	13.99%		Arthritis, Coronary heart disease	0.27%		Diabetes, Hyperlipidemia	1.17%
Hypertension, Tumor	1.98%		Coronary heart disease, Hyperuricemia	7.07%		Tumor, Diabetes	0.27%		Diabetes, Coronary heart disease	0.88%
Hyperlipidemia, Coronary heart disease	1.86%		Coronary heart disease, Hyperlipidemia	5.84%		Arthritis, Chronic bronchitis	0.25%		Coronary heart disease, Hyperlipidemia	0.78%
Hyperuricemia, Hypertension, Hyperlipidemia	8.11%		Hyperuricemia, Hypertension, Diabetes	46.20%		Hyperlipidemia, Osteoporosis, Arthritis	0.14%		Hyperuricemia, Hyperlipidemia, Diabetes	1.17%
Hyperuricemia, Hypertension, Coronary heart disease	3.75%		Hypertension, Hyperlipidemia, Diabetes	31.39%		Chronic bronchitis, Hyperlipidemia, Diabetes	0.11%		Hyperuricemia, Coronary heart disease, Diabetes	0.88%
Hyperuricemia, Hypertension, Arthritis	2.54%		Hypertension, Coronary heart disease, Diabetes	14.95%		Diabetes, Osteoporosis, Arthritis	0.11%		Hyperuricemia, Hyperlipidemia, Coronary heart disease	0.78%
Hypertension, Hyperlipidemia, Coronary heart disease	1.86%		Hyperuricemia, Hypertension, Hyperlipidemia	13.99%		Hyperlipidemia, Migraine, Osteoporosis	0.08%		Hyperuricemia, Hyperlipidemia, Arthritis	0.73%
Hypertension, Hyperlipidemia, Arthritis	1.29%		Hyperuricemia, Hyperlipidemia, Diabetes	13.86%		Chronic bronchitis, Hyperlipidemia, Osteoporosis	0.05%		Hyperuricemia, Osteoporosis, Arthritis	0.73%
Hyperuricemia, Hyperlipidemia, Coronary heart disease	1.01%		Hyperuricemia, Hypertension, Coronary heart disease	7.07%		Chronic bronchitis, Hyperlipidemia, Arthritis	0.05%		Hyperuricemia, Diabetes arthritis	0.49%
Hyperuricemia, Hypertension, Tumor	0.97%		Hyperuricemia, Coronary heart disease, Diabetes	6.93%		Chronic bronchitis, Diabetes, Arthritis	0.05%		Hyperuricemia, Hyperlipidemia, Osteoporosis	0.44%
Hyperuricemia, Hypertension, Osteoporosis	0.93%		Hyperlipidemia, Coronary heart disease, Diabetes	5.71%		Hyperlipidemia, Coronary heart disease, Osteoporosis	0.05%		Hyperuricemia, Chronic bronchitis, Diabetes	0.24%
Hyperuricemia, Hypertension, Stroke	0.69%		Hypertension, Hyperlipidemia, Coronary heart disease	5.30%		Hyperlipidemia, Diabetes, Stroke	0.05%		Hyperuricemia, Diabetes, Osteoporosis	0.24%
Hypertension, Osteoporosis, Arthritis	0.69%		Hypertension, Diabetes, Arthritis	5.16%		Hyperlipidemia, Diabetes, Osteoporosis	0.05%		Hyperlipidemia, Osteoporosis, Arthritis	0.24%

## Sheet: Table5 (Adapt to Word)
Cluster1			Cluster2
Comorbidity	Prevalence		Comorbidity	Prevalence
Hyperuricemia, Hypertension	48.32%		Diabetes, Hypertension	99.32%
Hyperlipidemia, Hypertension	15.14%		Hypertension, Hyperuricemia	46.33%
Hyperlipidemia, Hyperuricemia	8.11%		Diabetes, Hyperuricemia	46.20%
Hypertension, Coronary heart disease	7.51%		Diabetes, Hyperlipidemia	31.93%
Hypertension, Arthritis	5.93%		Hyperlipidemia, Hypertension	31.52%
Hyperuricemia, Coronary heart disease	3.75%		Diabetes, Coronary heart disease	15.49%
Hyperuricemia, Arthritis	2.54%		Coronary heart disease, Hypertension	15.08%
Hypertension, Osteoporosis	2.30%		Hyperlipidemia, Hyperuricemia	13.99%
Hypertension, Tumor	1.98%		Coronary heart disease, Hyperuricemia	7.07%
Hyperlipidemia, Coronary heart disease	1.86%		Coronary heart disease, Hyperlipidemia	5.84%
Hyperuricemia, Hypertension, Hyperlipidemia	8.11%		Hyperuricemia, Hypertension, Diabetes	46.20%
Hyperuricemia, Hypertension, Coronary heart disease	3.75%		Hypertension, Hyperlipidemia, Diabetes	31.39%
Hyperuricemia, Hypertension, Arthritis	2.54%		Hypertension, Coronary heart disease, Diabetes	14.95%
Hypertension, Hyperlipidemia, Coronary heart disease	1.86%		Hyperuricemia, Hypertension, Hyperlipidemia	13.99%
Hypertension, Hyperlipidemia, Arthritis	1.29%		Hyperuricemia, Hyperlipidemia, Diabetes	13.86%
Hyperuricemia, Hyperlipidemia, Coronary heart disease	1.01%		Hyperuricemia, Hypertension, Coronary heart disease	7.07%
Hyperuricemia, Hypertension, Tumor	0.97%		Hyperuricemia, Coronary heart disease, Diabetes	6.93%
Hyperuricemia, Hypertension, Osteoporosis	0.93%		Hyperlipidemia, Coronary heart disease, Diabetes	5.71%
Hyperuricemia, Hypertension, Stroke	0.69%		Hypertension, Hyperlipidemia, Coronary heart disease	5.30%
Hypertension, Osteoporosis, Arthritis	0.69%		Hypertension, Diabetes, Arthritis	5.16%
Cluster3			Cluster4
Comorbidity	Prevalence		Comorbidity	Prevalence
Diabetes, Hyperlipidemia	0.85%		Diabetes, Hyperuricemia	10.32%
Arthritis, Osteoporosis	0.60%		Hyperlipidemia, Hyperuricemia	8.13%
Coronary heart disease, Hyperlipidemia	0.52%		Arthritis, Hyperuricemia	4.77%
Diabetes, Coronary heart disease	0.49%		Coronary heart disease, Hyperuricemia	3.60%
Osteoporosis, Hyperlipidemia	0.47%		Osteoporosis, Hyperuricemia	2.24%
Arthritis, Diabetes	0.47%		Tumor, Hyperuricemia	1.56%
Arthritis, Hyperlipidemia	0.44%		Chronic bronchitis, Hyperuricemia	1.41%
Arthritis, Coronary heart disease	0.27%		Diabetes, Hyperlipidemia	1.17%
Tumor, Diabetes	0.27%		Diabetes, Coronary heart disease	0.88%
Arthritis, Chronic bronchitis	0.25%		Coronary heart disease, Hyperlipidemia	0.78%
Hyperlipidemia, Osteoporosis, Arthritis	0.14%		Hyperuricemia, Hyperlipidemia, Diabetes	1.17%
Chronic bronchitis, Hyperlipidemia, Diabetes	0.11%		Hyperuricemia, Coronary heart disease, Diabetes	0.88%
Diabetes, Osteoporosis, Arthritis	0.11%		Hyperuricemia, Hyperlipidemia, Coronary heart disease	0.78%
Hyperlipidemia, Migraine, Osteoporosis	0.08%		Hyperuricemia, Hyperlipidemia, Arthritis	0.73%
Chronic bronchitis, Hyperlipidemia, Osteoporosis	0.05%		Hyperuricemia, Osteoporosis, Arthritis	0.73%
Chronic bronchitis, Hyperlipidemia, Arthritis	0.05%		Hyperuricemia, Diabetes arthritis	0.49%
Chronic bronchitis, Diabetes, Arthritis	0.05%		Hyperuricemia, Hyperlipidemia, Osteoporosis	0.44%
Hyperlipidemia, Coronary heart disease, Osteoporosis	0.05%		Hyperuricemia, Chronic bronchitis, Diabetes	0.24%
Hyperlipidemia, Diabetes, Stroke	0.05%		Hyperuricemia, Diabetes, Osteoporosis	0.24%
Hyperlipidemia, Diabetes, Osteoporosis	0.05%		Hyperlipidemia, Osteoporosis, Arthritis	0.24%
